# Supplementary material for: Tautomerism in 10-(hy­droxy­imino)­phenanthren-9-one
Source: Acta Crystallogr Sect E Struct Rep Online. 2012 Sep 8;68(Pt 10):o2871. doi: 10.1107/S160053681203749X (PMC3470226; doi:10.1107/S160053681203749X)
Supplement: Supplementary file 1 [file e-68-o2871-sup1.cif]

##############################################################################
#                                                                            #
# This CIF contains the data in a paper accepted for publication in          #
# Acta Crystallographica Section E. It conforms to the requirements of       #
# Notes for Authors for Acta Crystallographica Section E, and has been       #
# peer reviewed under the auspices of the IUCr Commission on Journals.       #
#                                                                            #
# Full details of the Crystallographic Information File format               #
# are given in the paper "The Crystallographic Information File (CIF):       #
# a New Standard Archive File for Crystallography" by S. R. Hall, F. H.      #
# Allen and I. D. Brown [Acta Cryst. (1991), A47, 655-685].                  #
#                                                                            #
# The current version of the core CIF dictionary is obtainable from          #
# ftp://ftp.iucr.org/pub/cif_core.dic.                                       #
#                                                                            #
# Software is freely available for graphical display of the structure(s)     #
# in this CIF. For information consult the CIF software page                 #
# http://www.iucr.org/resources/cif/software.                                #
#                                                                            #
# This file may be used for bona fide research purposes within the           #
# scientific community so long as proper attribution is given to the journal # 
# article from which it was obtained.                                        #
#                                                                            #
##############################################################################
data_I
_audit_creation_method     SHELXL97
_chemical_name_systematic
;
10-(Hydroxyimino)phenanthren-9-one
;
_chemical_name_common     ?
_chemical_formula_moiety     'C14 H9 N O2'
_chemical_formula_sum     'C14 H9 N O2'
_chemical_formula_iupac     'C14 H9 N O2'
_chemical_formula_weight     223.22
_chemical_melting_point     ?
_symmetry_cell_setting     orthorhombic
_symmetry_space_group_name_H-M     'P c a 21'
_symmetry_space_group_name_Hall     'P 2c -2ac'
loop_
    _symmetry_equiv_pos_as_xyz
    'x, y, z'
    '-x, -y, z+1/2'
    '-x+1/2, y, z+1/2'
    'x+1/2, -y, z'
_cell_length_a     17.4505(15)
_cell_length_b     3.7875(3)
_cell_length_c     15.1669(13)
_cell_angle_alpha     90.00
_cell_angle_beta     90.00
_cell_angle_gamma     90.00
_cell_volume     1002.44(15)
_cell_formula_units_Z     4
_cell_measurement_reflns_used     250
_cell_measurement_theta_min     2.3
_cell_measurement_theta_max     26.0
_cell_measurement_temperature     90(2)
_exptl_crystal_description     plate
_exptl_crystal_colour     yellow
_exptl_crystal_size_max     0.24
_exptl_crystal_size_mid     0.10
_exptl_crystal_size_min     0.06
_exptl_crystal_density_diffrn     1.479
_exptl_crystal_density_meas     ?
_exptl_crystal_density_method     'not measured'
_exptl_crystal_F_000     464
_exptl_absorpt_coefficient_mu     0.100
_exptl_absorpt_correction_type     multi-scan
_exptl_absorpt_process_details     '(SADABS; Bruker, 2008)'
_exptl_absorpt_correction_T_min     0.9761
_exptl_absorpt_correction_T_max     0.9944
_exptl_special_details
;
Data were collected with five \w scans in 0.5\% increments with 20 s. exposures
per degree. Crystal-to-detector distance was 40 mm. 18620 full and partial
reflections were integrated.
;
_diffrn_ambient_temperature     90(2)
_diffrn_radiation_type     MoK\a
_diffrn_radiation_wavelength     0.71073
_diffrn_radiation_source     'rotating anode'
_diffrn_radiation_monochromator     optics
_diffrn_measurement_device_type     'Bruker APEXII CCD'
_diffrn_measurement_method     'w scans'
_diffrn_detector_area_resol_mean     ?
_diffrn_reflns_number     16616
_diffrn_reflns_av_R_equivalents     0.0316
_diffrn_reflns_av_sigmaI/netI     0.0126
_diffrn_reflns_theta_min     2.33
_diffrn_reflns_theta_max     26.38
_diffrn_reflns_theta_full     25.25
_diffrn_measured_fraction_theta_max     1.000
_diffrn_measured_fraction_theta_full     1.000
_diffrn_reflns_limit_h_min     -21
_diffrn_reflns_limit_h_max     21
_diffrn_reflns_limit_k_min     -4
_diffrn_reflns_limit_k_max     4
_diffrn_reflns_limit_l_min     -18
_diffrn_reflns_limit_l_max     18
_refine_special_details     ?
_reflns_number_total     1068
_reflns_number_gt     989
_reflns_threshold_expression     I>2\s(I)
_refine_ls_structure_factor_coef     Fsqd
_refine_ls_matrix_type     full
_refine_ls_R_factor_all     0.0398
_refine_ls_R_factor_gt     0.0361
_refine_ls_wR_factor_gt     0.0968
_refine_ls_wR_factor_ref     0.0994
_refine_ls_goodness_of_fit_ref     1.068
_refine_ls_restrained_S_all     1.067
_refine_ls_number_reflns     1068
_refine_ls_number_parameters     166
_refine_ls_number_restraints     2
_refine_ls_number_constraints     18
_refine_ls_hydrogen_treatment     constr
_refine_ls_weighting_scheme     calc
_refine_ls_weighting_details
         'calc w=1/[\s^2^(Fo^2^)+(0.0547P)^2^+0.3852P] where P=(Fo^2^+2Fc^2^)/3'
_atom_sites_solution_hydrogens     geom
_atom_sites_solution_primary     direct
_atom_sites_solution_secondary     difmap
_refine_ls_shift/su_max     0.000
_refine_ls_shift/su_mean     0.000
_refine_diff_density_max     0.208
_refine_diff_density_min     -0.146
_refine_ls_extinction_method     none
_refine_ls_extinction_coef     ?
_refine_ls_abs_structure_details     ?
_refine_ls_abs_structure_Flack     ?
loop_
    _atom_type_symbol
    _atom_type_description
    _atom_type_scat_dispersion_real
    _atom_type_scat_dispersion_imag
    _atom_type_scat_source
    'C' 'C' 0.0033 0.0016
                         'International Tables Vol C Tables 4.2.6.8 and 6.1.1.4'
    'H' 'H' 0.0000 0.0000
                         'International Tables Vol C Tables 4.2.6.8 and 6.1.1.4'
    'N' 'N' 0.0061 0.0033
                         'International Tables Vol C Tables 4.2.6.8 and 6.1.1.4'
    'O' 'O' 0.0106 0.0060
                         'International Tables Vol C Tables 4.2.6.8 and 6.1.1.4'
_computing_data_collection     'APEX2 (Bruker, 2008)'
_computing_cell_refinement     'SAINT (Bruker, 2008)'
_computing_data_reduction     'SAINT and XPREP (Bruker, 2008)'
_computing_structure_solution     'SHELXS97 (Sheldrick, 2008)'
_computing_structure_refinement     'SHELXL97 (Sheldrick, 2008)'
_computing_molecular_graphics     'OLEX2 (Dolomanov <i>et al.</i>, 2009)'
_computing_publication_material     'OLEX2 (Dolomanov <i>et al.</i>, 2009)'
loop_
    _atom_site_type_symbol
    _atom_site_label
    _atom_site_fract_x
    _atom_site_fract_y
    _atom_site_fract_z
    _atom_site_U_iso_or_equiv
    _atom_site_adp_type
    _atom_site_calc_flag
    _atom_site_refinement_flags
    _atom_site_occupancy
    _atom_site_symmetry_multiplicity
    _atom_site_disorder_assembly
    _atom_site_disorder_group
    O O1 0.7027(5) 0.491(3) 0.5919(3) 0.0366(12) Uani d P 0.827(5) 1 A 1
    O O1A 0.5549(10) 0.199(7) 0.6677(16) 0.0362(9) Uani d PD 0.173(5) 1 A 2
    H H1A 0.5911 0.2311 0.7033 0.054 Uiso calc PRD 0.173(5) 1 A 2
    O O2 0.63991(15) 0.2459(9) 0.72678(18) 0.0500(8) Uani d P 0.827(5) 1 A 1
    H H2 0.6762 0.3150 0.6947 0.075 Uiso calc PR 0.827(5) 1 A 1
    O O2A 0.6923(8) 0.414(5) 0.6788(9) 0.0500(8) Uani d PD 0.173(5) 1 A 2
    N N1 0.5786(2) 0.1557(14) 0.6749(3) 0.0362(9) Uani d P 0.827(5) 1 A 1
    N N1A 0.707(4) 0.494(19) 0.611(3) 0.0366(12) Uani d PD 0.173(5) 1 A 2
    C C1 0.64614(15) 0.4012(7) 0.5486(2) 0.0309(6) Uani d . 1 1 . .
    C C2 0.64506(14) 0.4585(7) 0.45317(18) 0.0258(6) Uani d . 1 1 A .
    C C3 0.70969(14) 0.6130(7) 0.4138(2) 0.0286(6) Uani d . 1 1 . .
    H H3 0.7523 0.6791 0.4492 0.034 Uiso calc R 1 1 A .
    C C4 0.71138(15) 0.6687(7) 0.3247(2) 0.0320(6) Uani d . 1 1 A .
    H H4 0.7554 0.7696 0.2979 0.038 Uiso calc R 1 1 . .
    C C5 0.64841(16) 0.5767(7) 0.27380(19) 0.0312(6) Uani d . 1 1 . .
    H H5 0.6495 0.6167 0.2120 0.037 Uiso calc R 1 1 A .
    C C6 0.58366(15) 0.4269(7) 0.31197(19) 0.0281(6) Uani d . 1 1 A .
    H H6 0.5407 0.3701 0.2762 0.034 Uiso calc R 1 1 . .
    C C7 0.58119(14) 0.3592(7) 0.40243(18) 0.0244(6) Uani d . 1 1 . .
    C C8 0.51377(13) 0.1929(7) 0.44476(18) 0.0257(6) Uani d . 1 1 A .
    C C9 0.45080(15) 0.0821(7) 0.3952(2) 0.0292(6) Uani d . 1 1 . .
    H H9 0.4511 0.1139 0.3330 0.035 Uiso calc R 1 1 A .
    C C10 0.38781(15) -0.0737(8) 0.4350(2) 0.0325(7) Uani d . 1 1 A .
    H H10 0.3458 -0.1498 0.4000 0.039 Uiso calc R 1 1 . .
    C C11 0.38582(16) -0.1190(8) 0.5257(2) 0.0356(7) Uani d . 1 1 . .
    H H11 0.3421 -0.2200 0.5531 0.043 Uiso calc R 1 1 A .
    C C12 0.44774(15) -0.0164(8) 0.5756(2) 0.0328(7) Uani d . 1 1 A .
    H H12 0.4466 -0.0500 0.6377 0.039 Uiso calc R 1 1 . .
    C C13 0.51259(15) 0.1372(7) 0.53659(19) 0.0286(6) Uani d . 1 1 . .
    C C14 0.57893(17) 0.2359(7) 0.59059(19) 0.0319(6) Uani d . 1 1 A .
loop_
    _atom_site_aniso_label
    _atom_site_aniso_U_11
    _atom_site_aniso_U_22
    _atom_site_aniso_U_33
    _atom_site_aniso_U_12
    _atom_site_aniso_U_13
    _atom_site_aniso_U_23
    O1 0.0292(16) 0.0496(13) 0.031(3) -0.0041(12) -0.007(2) -0.003(3)
    O1A 0.023(2) 0.050(2) 0.0349(16) -0.001(2) -0.0061(19) 0.0011(15)
    O2 0.0401(14) 0.073(2) 0.0368(15) -0.0153(15) -0.0084(11) 0.0053(14)
    O2A 0.0401(14) 0.073(2) 0.0368(15) -0.0153(15) -0.0084(11) 0.0053(14)
    N1 0.023(2) 0.050(2) 0.0349(16) -0.001(2) -0.0061(19) 0.0011(15)
    N1A 0.0292(16) 0.0496(13) 0.031(3) -0.0041(12) -0.007(2) -0.003(3)
    C1 0.0330(15) 0.0237(13) 0.0359(15) 0.0060(11) 0.0007(12) -0.0048(12)
    C2 0.0236(12) 0.0177(12) 0.0360(15) 0.0036(10) 0.0021(10) -0.0013(12)
    C3 0.0228(13) 0.0207(13) 0.0424(17) 0.0024(9) 0.0010(11) -0.0014(12)
    C4 0.0256(13) 0.0234(13) 0.0470(17) 0.0010(10) 0.0088(13) 0.0020(12)
    C5 0.0320(13) 0.0253(14) 0.0364(16) 0.0055(11) 0.0077(12) 0.0058(12)
    C6 0.0253(13) 0.0230(13) 0.0360(15) 0.0049(10) -0.0024(11) -0.0015(12)
    C7 0.0215(13) 0.0152(12) 0.0364(15) 0.0056(9) 0.0022(10) -0.0026(11)
    C8 0.0222(12) 0.0152(12) 0.0397(16) 0.0066(10) 0.0035(11) -0.0020(11)
    C9 0.0253(12) 0.0214(13) 0.0408(16) 0.0050(10) 0.0015(12) -0.0016(12)
    C10 0.0214(12) 0.0233(13) 0.0530(19) 0.0023(10) 0.0000(12) -0.0045(12)
    C11 0.0272(14) 0.0235(14) 0.056(2) 0.0049(11) 0.0128(12) 0.0020(13)
    C12 0.0334(14) 0.0235(13) 0.0415(17) 0.0033(11) 0.0090(12) 0.0004(12)
    C13 0.0296(14) 0.0192(12) 0.0370(15) 0.0071(10) 0.0074(11) -0.0014(12)
    C14 0.0384(15) 0.0259(14) 0.0315(15) 0.0033(12) 0.0033(11) -0.0010(12)
_geom_special_details     ?
loop_
    _geom_bond_atom_site_label_1
    _geom_bond_atom_site_label_2
    _geom_bond_site_symmetry_2
    _geom_bond_distance
    _geom_bond_publ_flag
    O1 C1 . 1.233(8) ?
    O1A C14 . 1.25(2) ?
    O1A H1A . 0.8400 ?
    O2 N1 . 1.371(5) ?
    O2 H2 . 0.8400 ?
    O2A N1A . 1.11(5) ?
    N1 C14 . 1.314(6) ?
    N1A C1 . 1.46(5) ?
    C1 C2 . 1.464(4) ?
    C1 C14 . 1.474(4) ?
    C2 C3 . 1.404(4) ?
    C2 C7 . 1.406(4) ?
    C3 C4 . 1.369(4) ?
    C3 H3 . 0.9500 ?
    C4 C5 . 1.387(4) ?
    C4 H4 . 0.9500 ?
    C5 C6 . 1.391(4) ?
    C5 H5 . 0.9500 ?
    C6 C7 . 1.396(4) ?
    C6 H6 . 0.9500 ?
    C7 C8 . 1.481(3) ?
    C8 C9 . 1.396(4) ?
    C8 C13 . 1.409(4) ?
    C9 C10 . 1.386(4) ?
    C9 H9 . 0.9500 ?
    C10 C11 . 1.386(4) ?
    C10 H10 . 0.9500 ?
    C11 C12 . 1.376(4) ?
    C11 H11 . 0.9500 ?
    C12 C13 . 1.403(4) ?
    C12 H12 . 0.9500 ?
    C13 C14 . 1.467(4) ?
loop_
    _geom_angle_atom_site_label_1
    _geom_angle_atom_site_label_2
    _geom_angle_atom_site_label_3
    _geom_angle_site_symmetry_1
    _geom_angle_site_symmetry_3
    _geom_angle
    _geom_angle_publ_flag
    C14 O1A H1A . . 109.5 ?
    C14 N1 O2 . . 119.9(4) ?
    O2A N1A C1 . . 112(5) ?
    O1 C1 C2 . . 119.7(4) ?
    N1A C1 C2 . . 128(2) ?
    O1 C1 C14 . . 121.6(4) ?
    N1A C1 C14 . . 114(2) ?
    C2 C1 C14 . . 118.7(2) ?
    C3 C2 C7 . . 121.1(2) ?
    C3 C2 C1 . . 118.1(2) ?
    C7 C2 C1 . . 120.8(2) ?
    C4 C3 C2 . . 120.1(3) ?
    C4 C3 H3 . . 120.0 ?
    C2 C3 H3 . . 120.0 ?
    C3 C4 C5 . . 119.6(3) ?
    C3 C4 H4 . . 120.2 ?
    C5 C4 H4 . . 120.2 ?
    C4 C5 C6 . . 121.0(3) ?
    C4 C5 H5 . . 119.5 ?
    C6 C5 H5 . . 119.5 ?
    C5 C6 C7 . . 120.6(3) ?
    C5 C6 H6 . . 119.7 ?
    C7 C6 H6 . . 119.7 ?
    C6 C7 C2 . . 117.7(2) ?
    C6 C7 C8 . . 121.9(2) ?
    C2 C7 C8 . . 120.4(2) ?
    C9 C8 C13 . . 118.4(3) ?
    C9 C8 C7 . . 121.3(2) ?
    C13 C8 C7 . . 120.3(2) ?
    C10 C9 C8 . . 121.1(3) ?
    C10 C9 H9 . . 119.4 ?
    C8 C9 H9 . . 119.4 ?
    C11 C10 C9 . . 120.3(3) ?
    C11 C10 H10 . . 119.8 ?
    C9 C10 H10 . . 119.8 ?
    C12 C11 C10 . . 119.4(3) ?
    C12 C11 H11 . . 120.3 ?
    C10 C11 H11 . . 120.3 ?
    C11 C12 C13 . . 121.2(3) ?
    C11 C12 H12 . . 119.4 ?
    C13 C12 H12 . . 119.4 ?
    C12 C13 C8 . . 119.4(3) ?
    C12 C13 C14 . . 120.4(3) ?
    C8 C13 C14 . . 120.2(2) ?
    O1A C14 C13 . . 103.3(9) ?
    N1 C14 C13 . . 118.8(3) ?
    O1A C14 C1 . . 135.9(10) ?
    N1 C14 C1 . . 121.4(3) ?
    C13 C14 C1 . . 119.7(2) ?
loop_
    _geom_hbond_atom_site_label_D
    _geom_hbond_atom_site_label_H
    _geom_hbond_atom_site_label_A
    _geom_hbond_site_symmetry_A
    _geom_hbond_distance_DH
    _geom_hbond_distance_HA
    _geom_hbond_distance_DA
    _geom_hbond_angle_DHA
    _geom_hbond_publ_flag
    O2 H2 O1 . 0.84 1.76 2.499(8) 146.1 yes
    O1A H1A O2A . 0.84 1.93 2.54(2) 128.0 yes
_iucr_refine_instructions_details
;
TITL JBB_071201_0m in Pca21 #29
CELL 0.71073 17.4505 3.7875 15.1669 90 90 90
ZERR 4 0.0015 0.0003 0.0013 0 0 0
LATT -1
SYMM -X,-Y,0.5+Z
SYMM 0.5-X,+Y,0.5+Z
SYMM 0.5+X,-Y,+Z
SFAC C H N O
UNIT 56 36 4 8
FLAT N1A O2A H1A O1A
EADP N1 O1A
EADP O2 O2A
EADP N1A O1
L.S. 10
PLAN  20
SIZE 0.056 0.104 0.243
TEMP -183
HTAB  O2 O1
HTAB  O1A O2A
BOND $H
LIST 4
REM reset to Pca21 #29
fmap -2
acta 50.5
MERG 3
REM <HKL>E:/frames/jason/JBB_071201/work/JBB_071201_0m.hkl</HKL>
WGHT    0.054700    0.385200
FVAR       0.28544   0.82708
PART 1
O1    4    0.702708    0.490950    0.591919    21.00000    0.02925    0.04964 =
         0.03082   -0.00307   -0.00704   -0.00411
PART 0
PART 2
O1A   4    0.554920    0.198990    0.667706   -21.00000    0.02345    0.05036 =
         0.03487    0.00109   -0.00614   -0.00102
AFIX 147
H1A   2    0.591118    0.231131    0.703321   -21.00000   -1.50000
AFIX   0
PART 0
PART 1
O2    4    0.639908    0.245928    0.726777    21.00000    0.04015    0.07302 =
         0.03676    0.00526   -0.00838   -0.01533
AFIX 147
H2    2    0.676200    0.315002    0.694742    21.00000   -1.50000
AFIX   0
PART 0
PART 2
O2A   4    0.692259    0.413961    0.678828   -21.00000    0.04015    0.07302 =
         0.03676    0.00526   -0.00838   -0.01533
PART 0
PART 1
N1    3    0.578647    0.155725    0.674864    21.00000    0.02345    0.05036 =
         0.03487    0.00109   -0.00614   -0.00102
PART 0
PART 2
N1A   3    0.706892    0.494153    0.610531   -21.00000    0.02925    0.04964 =
         0.03082   -0.00307   -0.00704   -0.00411
PART 0
C1    1    0.646136    0.401199    0.548632    11.00000    0.03303    0.02370 =
         0.03589   -0.00476    0.00074    0.00603
C2    1    0.645063    0.458522    0.453169    11.00000    0.02359    0.01774 =
         0.03598   -0.00130    0.00214    0.00363
C3    1    0.709691    0.613044    0.413847    11.00000    0.02275    0.02069 =
         0.04243   -0.00137    0.00097    0.00238
AFIX  43
H3    2    0.752314    0.679092    0.449151    11.00000   -1.20000
AFIX   0
C4    1    0.711378    0.668672    0.324713    11.00000    0.02565    0.02342 =
         0.04696    0.00199    0.00876    0.00097
AFIX  43
H4    2    0.755407    0.769645    0.297856    11.00000   -1.20000
AFIX   0
C5    1    0.648413    0.576743    0.273804    11.00000    0.03197    0.02533 =
         0.03638    0.00583    0.00768    0.00550
AFIX  43
H5    2    0.649549    0.616724    0.211983    11.00000   -1.20000
AFIX   0
C6    1    0.583659    0.426911    0.311967    11.00000    0.02530    0.02303 =
         0.03598   -0.00155   -0.00241    0.00493
AFIX  43
H6    2    0.540720    0.370083    0.276175    11.00000   -1.20000
AFIX   0
C7    1    0.581188    0.359243    0.402430    11.00000    0.02150    0.01523 =
         0.03645   -0.00258    0.00224    0.00560
C8    1    0.513771    0.192893    0.444759    11.00000    0.02222    0.01523 =
         0.03965   -0.00196    0.00354    0.00663
C9    1    0.450805    0.082051    0.395173    11.00000    0.02529    0.02142 =
         0.04080   -0.00165    0.00145    0.00504
AFIX  43
H9    2    0.451132    0.113927    0.333046    11.00000   -1.20000
AFIX   0
C10   1    0.387807   -0.073734    0.435031    11.00000    0.02135    0.02328 =
         0.05299   -0.00453    0.00001    0.00227
AFIX  43
H10   2    0.345790   -0.149841    0.400031    11.00000   -1.20000
AFIX   0
C11   1    0.385821   -0.118999    0.525694    11.00000    0.02721    0.02353 =
         0.05620    0.00200    0.01277    0.00486
AFIX  43
H11   2    0.342065   -0.220049    0.553117    11.00000   -1.20000
AFIX   0
C12   1    0.447742   -0.016364    0.575616    11.00000    0.03343    0.02353 =
         0.04149    0.00044    0.00897    0.00329
AFIX  43
H12   2    0.446584   -0.050049    0.637671    11.00000   -1.20000
AFIX   0
C13   1    0.512589    0.137174    0.536589    11.00000    0.02956    0.01915 =
         0.03695   -0.00136    0.00739    0.00706
C14   1    0.578934    0.235875    0.590589    11.00000    0.03837    0.02587 =
         0.03147   -0.00104    0.00330    0.00334
HKLF 4
REM  JBB_071201_0m in Pca21 #29
REM R1 =  0.0361 for    989 Fo > 4sig(Fo)  and  0.0398 for all   1068 data
REM    166 parameters refined using      2 restraints
END
WGHT      0.0547      0.3852
REM Highest difference peak  0.208,  deepest hole -0.146,  1-sigma level  0.036
Q1    1   0.6431  0.4542  0.4983  11.00000  0.05    0.21
Q2    1   0.7012  0.6055  0.6625  11.00000  0.05    0.20
Q3    1   0.6101  0.4973  0.4363  11.00000  0.05    0.19
Q4    1   0.6039  0.3716  0.5620  11.00000  0.05    0.17
Q5    1   0.6781  0.5098  0.4349  11.00000  0.05    0.15
Q6    1   0.5734  0.3511  0.6421  11.00000  0.05    0.15
Q7    1   0.4768  0.1183  0.5577  11.00000  0.05    0.15
Q8    1   0.7342  0.4507  0.5028  11.00000  0.05   -0.13
Q9    1   0.6869  0.5311  0.2966  11.00000  0.05    0.13
Q10   1   0.6428  0.3611  0.7329  11.00000  0.05   -0.13
Q11   1   0.5918  0.3205  0.3520  11.00000  0.05    0.13
Q12   1   0.4989  0.3472  0.3996  11.00000  0.05   -0.13
Q13   1   0.6202  0.0632  0.7426  11.00000  0.05   -0.13
Q14   1   0.5089  0.2105  0.4996  11.00000  0.05    0.13
Q15   1   0.6258  0.3100  0.4224  11.00000  0.05    0.13
Q16   1   0.6004  0.2010  0.5111  11.00000  0.05   -0.13
Q17   1   0.5826 -0.0435  0.6695  11.00000  0.05   -0.12
Q18   1   0.5423  0.2933  0.5652  11.00000  0.05    0.12
Q19   1   0.7083  0.5486  0.3619  11.00000  0.05    0.12
Q20   1   0.4400  0.0490  0.4821  11.00000  0.05   -0.12
;
data_global
_journal_date_recd_electronic     2012-07-19
_journal_date_accepted     2012-08-30
_journal_name_full     'Acta Crystallographica, Section E'
_journal_year     2012
_journal_volume     68
_journal_issue     10
_journal_page_first     o2871
_journal_page_last     o2871
_journal_paper_category     QO
_journal_paper_doi     10.1107/S160053681203749X
_journal_coeditor_code     BH2448
_publ_contact_author_name     'Jason B. Benedict'
_publ_contact_author_address
;
771 Natural Sciences Complex
Department of Chemistry
University at Buffalo, The State University of New York
Buffalo, NY 14260-3000
USA
;
_publ_contact_author_email     jbb6@buffalo.edu
_publ_section_title
;
Tautomerism in 10-(hydroxyimino)phenanthren-9-one
;
loop_
    _publ_author_name
    _publ_author_address
    "Patel, Dinesh G. (Dan)"
;
Department of Chemistry
University at Buffalo
Buffalo
NY 14260-3000
USA
;
    "Benedict, Jason B."
;
Department of Chemistry
University at Buffalo
Buffalo
NY 14260-3000
USA
;
_publ_section_synopsis     .
