# Supplementary material for: Tautomerism in 10-(hy­droxy­imino)­phenanthren-9-one
Source: Acta Crystallogr Sect E Struct Rep Online. 2012 Sep 8;68(Pt 10):o2871. doi: 10.1107/S160053681203749X (PMC3470226; doi:10.1107/S160053681203749X)
Supplement: Supplementary file 2 [file e-68-o2871-Isup2.hkl]

# 
# h,k,l, Fc-squared, Fo-squared, sigma(Fo-squared) and status flag 
# 
data_I
_shelx_title ' JBB_071201_0m in Pca21' 
_shelx_refln_list_code          4 
_shelx_F_calc_maximum      107.47 
_exptl_crystal_F_000       464.00 
_reflns_d_resolution_high  0.7998 
 
loop_ 
 _symmetry_equiv_pos_as_xyz 
 'x, y, z' 
 '-x, -y, z+1/2' 
 '-x+1/2, y, z+1/2' 
 'x+1/2, -y, z' 
 
_cell_length_a    17.4505 
_cell_length_b     3.7875 
_cell_length_c    15.1669 
_cell_angle_alpha  90.000 
_cell_angle_beta   90.000 
_cell_angle_gamma  90.000 
 
_shelx_F_squared_multiplier     1.000 
 
loop_ 
 _refln_index_h 
 _refln_index_k 
 _refln_index_l 
 _refln_F_squared_calc 
 _refln_F_squared_meas 
 _refln_F_squared_sigma 
 _refln_observed_status 
   2   0   0     1909.33     1823.74     13.67 o 
   4   0   0     3378.52     3220.66     23.07 o 
   6   0   0      124.72      137.79      1.90 o 
   8   0   0      136.64      133.23      2.08 o 
  10   0   0       13.67       13.01      1.38 o 
  12   0   0      127.18      139.54      2.49 o 
  14   0   0     1758.56     1747.33     16.31 o 
  16   0   0       55.96      103.49      6.43 o 
  18   0   0      101.11      102.50      4.22 o 
  20   0   0      117.46      124.71      5.58 o 
   0   1   0      938.78     1006.39      6.55 o 
   1   1   0     1454.90     1332.41      5.98 o 
   2   1   0     9289.29     9364.41     37.51 o 
   3   1   0    10661.36    10743.95     43.23 o 
   4   1   0      471.70      564.37      3.04 o 
   5   1   0       60.01       57.41      0.99 o 
   6   1   0      502.92      500.77      3.28 o 
   7   1   0      180.39      185.49      1.75 o 
   8   1   0      141.62      138.72      1.73 o 
   9   1   0        9.06       11.70      0.86 o 
  10   1   0       49.37       50.35      1.40 o 
  11   1   0       69.71       78.09      1.56 o 
  12   1   0        2.25        3.30      0.89 o 
  13   1   0      204.08      175.52      2.39 o 
  14   1   0      944.15      887.73      6.18 o 
  15   1   0      226.19      238.31      3.20 o 
  16   1   0      372.47      376.55      5.06 o 
  17   1   0      457.69      451.70      6.20 o 
  18   1   0      610.66      608.80      6.90 o 
  19   1   0       28.04       36.41      2.53 o 
  20   1   0       18.75       22.51      2.24 o 
  21   1   0        6.29       12.51      2.84 o 
   0   2   0      260.53      283.93      4.30 o 
   1   2   0      386.82      415.21      3.11 o 
   2   2   0      108.46      106.46      1.66 o 
   3   2   0       68.23       95.60      1.74 o 
   4   2   0      116.19      148.39      2.44 o 
   5   2   0        1.48        3.47      1.07 o 
   6   2   0       11.55       17.19      1.05 o 
   7   2   0       23.29       23.12      1.09 o 
   8   2   0      102.62       96.67      1.86 o 
   9   2   0        9.20        8.75      0.94 o 
  10   2   0       35.40       42.25      1.42 o 
  11   2   0      654.84      674.56      6.85 o 
  12   2   0      214.05      236.40      3.98 o 
  13   2   0        3.17        5.75      1.70 o 
  14   2   0       13.98       13.47      1.91 o 
  15   2   0        8.65        4.57      2.53 o 
  16   2   0        1.80        3.04      1.77 o 
  17   2   0        1.64       -1.29      2.26 o 
  18   2   0       17.26       22.57      2.20 o 
  19   2   0      234.35      229.65      5.00 o 
   0   3   0      106.55      118.08      4.17 o 
   1   3   0       22.07       19.92      1.80 o 
   2   3   0       88.06       88.65      2.09 o 
   3   3   0      109.87      123.68      2.33 o 
   4   3   0        0.08        0.17      1.26 o 
   5   3   0       61.33       64.55      1.95 o 
   6   3   0      206.13      241.39      4.90 o 
   7   3   0      260.58      258.65      5.07 o 
   8   3   0      161.39      180.73      3.17 o 
   9   3   0        8.80       32.10      2.38 o 
  10   3   0       28.83       32.98      2.50 o 
  11   3   0       10.23       11.74      2.11 o 
  12   3   0       65.19       60.33      3.04 o 
  13   3   0       57.18       55.09      3.01 o 
  14   3   0        0.62       -0.26      1.89 o 
  15   3   0        1.14        4.20      1.99 o 
  16   3   0        8.13        6.33      2.45 o 
   0   4   0      199.48      206.34      5.78 o 
   1   4   0       39.64       39.63      2.47 o 
   2   4   0        2.47        1.26      1.73 o 
   3   4   0        9.48        5.81      3.06 o 
   4   4   0        2.34        4.18      1.92 o 
   5   4   0       45.37       39.30      2.64 o 
   6   4   0        0.65       -1.03      2.49 o 
   7   4   0       61.00       52.88      3.33 o 
   8   4   0       30.04       32.16      3.51 o 
   9   4   0        4.37        1.46      2.29 o 
  10   4   0       71.53       68.69      3.69 o 
  11   4   0        1.15        3.35      3.27 o 
   2   0   1     3589.03     3438.04     15.77 o 
   4   0   1     2271.07     2195.02      9.07 o 
   6   0   1     1362.17     1345.49      6.10 o 
   8   0   1      213.43      199.23      1.80 o 
  10   0   1       37.08       39.68      1.05 o 
  12   0   1       55.62       53.49      1.30 o 
  14   0   1      848.57      805.70      6.64 o 
  16   0   1     2748.92     2699.38     17.08 o 
  18   0   1       49.83       46.03      1.96 o 
  20   0   1       19.87       18.58      2.59 o 
   1   1   1     3800.62     3736.63     11.04 o 
   2   1   1    11549.27    11825.46     34.58 o 
   3   1   1     3759.31     3721.85     10.75 o 
   4   1   1      571.78      546.84      2.14 o 
   5   1   1       16.17       21.13      0.58 o 
   6   1   1      110.96       91.21      0.99 o 
   7   1   1       29.61       37.73      0.74 o 
   8   1   1      131.19      138.67      1.24 o 
   9   1   1      182.13      166.27      1.62 o 
  10   1   1      104.60       98.62      1.25 o 
  11   1   1      229.61      216.68      1.77 o 
  12   1   1      246.58      239.19      1.82 o 
  13   1   1      545.08      545.57      3.02 o 
  14   1   1      414.83      403.66      2.81 o 
  15   1   1      125.34      133.60      1.77 o 
  16   1   1       56.22       62.32      1.86 o 
  17   1   1      114.40      123.37      2.42 o 
  18   1   1      274.51      285.43      3.40 o 
  19   1   1      121.22      115.53      2.43 o 
  20   1   1        6.79        7.48      2.17 o 
  21   1   1       29.23       35.39      2.68 o 
   1   2   1       32.32       39.60      0.85 o 
   2   2   1      462.74      452.06      2.25 o 
   3   2   1     1308.46     1344.53      5.27 o 
   4   2   1     1780.76     1782.68      6.90 o 
   5   2   1     2409.40     2573.76      9.21 o 
   6   2   1      353.88      360.48      2.24 o 
   7   2   1      147.44      145.65      1.45 o 
   8   2   1       70.03       67.87      1.16 o 
   9   2   1        9.01        9.29      0.82 o 
  10   2   1       47.43       52.39      1.32 o 
  11   2   1      308.00      284.75      2.62 o 
  12   2   1      171.52      164.41      2.25 o 
  13   2   1       76.62       80.42      2.00 o 
  14   2   1       26.75       26.26      1.50 o 
  15   2   1       24.75       23.98      1.52 o 
  16   2   1       67.64       71.05      2.05 o 
  17   2   1        1.00        0.88      1.24 o 
  18   2   1       65.02       75.55      2.29 o 
  19   2   1      165.87      170.74      3.16 o 
   1   3   1       71.05       74.95      1.71 o 
   2   3   1      114.03      114.09      1.87 o 
   3   3   1       64.41       60.93      1.32 o 
   4   3   1       32.31       33.96      1.12 o 
   5   3   1      163.62      148.36      1.82 o 
   6   3   1      333.90      303.31      2.48 o 
   7   3   1      163.23      168.28      2.30 o 
   8   3   1      240.34      239.50      2.69 o 
   9   3   1      189.29      190.32      2.62 o 
  10   3   1       17.90       18.61      1.58 o 
  11   3   1       21.79       21.80      1.65 o 
  12   3   1       16.38       15.71      1.64 o 
  13   3   1      104.02      101.36      2.69 o 
  14   3   1       10.70        8.57      1.52 o 
  15   3   1        5.45        5.41      1.48 o 
  16   3   1       43.04       55.03      2.24 o 
   1   4   1      159.09      142.20      2.69 o 
   2   4   1       29.57       28.42      1.58 o 
   3   4   1        8.60        6.61      1.51 o 
   4   4   1       17.06       20.95      1.62 o 
   5   4   1        0.75        2.72      1.45 o 
   6   4   1       57.42       60.86      2.43 o 
   7   4   1       58.68       62.99      2.48 o 
   8   4   1       65.36       59.25      2.46 o 
   9   4   1      129.09      109.77      3.10 o 
  10   4   1        5.99        4.25      1.61 o 
  11   4   1       22.72       20.48      2.88 o 
   0   0   2     4492.40     4420.72     24.56 o 
   2   0   2     1471.63     1340.11      6.40 o 
   4   0   2      373.54      306.34      1.79 o 
   6   0   2      241.15      257.82      2.12 o 
   8   0   2      746.38      799.88      4.16 o 
  10   0   2      323.79      333.17      2.60 o 
  12   0   2       65.67       59.57      1.43 o 
  14   0   2       34.44       33.38      1.39 o 
  16   0   2      126.53      119.00      2.82 o 
  18   0   2      123.13      122.12      2.92 o 
  20   0   2       15.95       15.88      2.58 o 
   0   1   2     1704.81     1685.31      7.69 o 
   1   1   2     1993.17     1830.16      5.62 o 
   2   1   2     1672.99     1648.11      5.26 o 
   3   1   2       84.74      107.16      0.86 o 
   4   1   2       55.74       54.36      0.71 o 
   5   1   2      229.58      235.87      1.32 o 
   6   1   2      548.99      526.46      2.25 o 
   7   1   2       66.78       79.60      0.91 o 
   8   1   2      132.50      142.35      1.15 o 
   9   1   2      133.81      150.79      1.36 o 
  10   1   2       85.81       97.41      1.29 o 
  11   1   2      150.73      151.05      1.51 o 
  12   1   2      208.62      184.58      1.73 o 
  13   1   2      315.50      299.53      2.29 o 
  14   1   2      265.56      244.22      2.30 o 
  15   1   2       48.70       49.29      1.45 o 
  16   1   2       70.84       69.38      1.80 o 
  17   1   2       15.70       17.28      1.33 o 
  18   1   2      126.31      133.86      2.89 o 
  19   1   2       53.16       53.27      2.00 o 
  20   1   2       26.28       29.07      2.10 o 
  21   1   2       65.97       70.12      2.79 o 
   0   2   2      388.34      367.99      3.09 o 
   1   2   2       88.29       86.65      1.18 o 
   2   2   2      354.76      337.40      1.93 o 
   3   2   2     1626.57     1592.18      6.21 o 
   4   2   2      801.23      778.98      3.56 o 
   5   2   2      718.22      752.49      3.48 o 
   6   2   2      130.04      139.60      1.33 o 
   7   2   2       60.12       61.46      1.22 o 
   8   2   2       21.21       17.77      0.90 o 
   9   2   2       63.44       69.95      1.39 o 
  10   2   2      132.50      124.04      1.83 o 
  11   2   2      862.12      830.64      5.18 o 
  12   2   2      297.43      294.52      2.93 o 
  13   2   2      210.72      211.74      2.56 o 
  14   2   2       10.60       12.81      1.34 o 
  15   2   2       83.29       88.04      2.19 o 
  16   2   2        3.62        1.65      1.22 o 
  17   2   2       40.94       42.16      1.85 o 
  18   2   2       17.09       21.22      1.58 o 
  19   2   2      165.74      190.47      3.41 o 
   0   3   2      321.47      319.74      3.69 o 
   1   3   2      176.55      182.37      2.02 o 
   2   3   2       86.94       81.97      1.58 o 
   3   3   2      186.36      184.99      1.99 o 
   4   3   2       48.90       52.39      1.18 o 
   5   3   2      526.41      517.94      3.12 o 
   6   3   2      307.33      294.25      2.66 o 
   7   3   2      254.39      236.11      2.65 o 
   8   3   2      209.85      206.75      2.52 o 
   9   3   2      376.55      380.03      3.71 o 
  10   3   2      274.57      290.61      3.29 o 
  11   3   2       32.92       32.54      1.74 o 
  12   3   2        6.40        8.84      1.45 o 
  13   3   2       86.97       87.74      2.47 o 
  14   3   2       55.07       58.79      2.17 o 
  15   3   2       10.00        9.59      1.50 o 
  16   3   2        8.74       15.12      1.70 o 
   0   4   2      224.17      206.26      4.33 o 
   1   4   2        1.08        0.94      1.24 o 
   2   4   2        3.10        3.13      1.26 o 
   3   4   2        0.16       -0.02      1.31 o 
   4   4   2        8.24        6.61      1.42 o 
   5   4   2       82.81       77.56      2.45 o 
   6   4   2      106.79      101.24      2.71 o 
   7   4   2       79.17       82.08      2.72 o 
   8   4   2      256.24      247.33      3.94 o 
   9   4   2      208.80      175.96      3.46 o 
  10   4   2       38.26       28.86      2.01 o 
  11   4   2        9.24       10.07      2.45 o 
   2   0   3     4330.07     4242.44     20.69 o 
   4   0   3      130.72      122.87      1.43 o 
   6   0   3       28.78       53.37      1.09 o 
   8   0   3     2701.14     2820.73     12.36 o 
  10   0   3      251.93      276.93      2.38 o 
  12   0   3       41.65       47.41      1.31 o 
  14   0   3       29.09       28.72      1.31 o 
  16   0   3       20.74       21.90      1.68 o 
  18   0   3       37.23       39.21      2.26 o 
  20   0   3        0.58        0.07      3.08 o 
   1   1   3      696.08      628.58      2.31 o 
   2   1   3      114.28      100.71      0.90 o 
   3   1   3       67.21       61.89      0.75 o 
   4   1   3      258.48      243.86      1.37 o 
   5   1   3     1892.64     1965.81      6.35 o 
   6   1   3     1203.01     1279.82      4.30 o 
   7   1   3      729.86      748.34      2.93 o 
   8   1   3       88.52       96.44      1.10 o 
   9   1   3      198.65      205.85      1.58 o 
  10   1   3       18.49       26.22      0.83 o 
  11   1   3       69.19       74.35      1.25 o 
  12   1   3       55.60       58.08      1.13 o 
  13   1   3        9.70        9.08      0.83 o 
  14   1   3       18.68       21.05      1.09 o 
  15   1   3        4.78        5.09      0.97 o 
  16   1   3       58.99       57.55      1.64 o 
  17   1   3       14.30       16.47      1.40 o 
  18   1   3       12.92       15.64      1.51 o 
  19   1   3       38.70       39.58      1.84 o 
  20   1   3        1.17        4.71      1.46 o 
  21   1   3       20.89       22.29      2.10 o 
   1   2   3       77.75       79.13      1.16 o 
   2   2   3      251.44      243.19      1.69 o 
   3   2   3      625.69      677.35      3.20 o 
   4   2   3      297.08      289.59      2.00 o 
   5   2   3      327.94      335.08      2.06 o 
   6   2   3       15.31       17.92      0.65 o 
   7   2   3      106.11      106.49      1.36 o 
   8   2   3       17.91       20.61      0.94 o 
   9   2   3        3.83        4.01      0.84 o 
  10   2   3      110.11      108.95      1.77 o 
  11   2   3      321.56      318.34      2.84 o 
  12   2   3      171.23      158.79      2.25 o 
  13   2   3       58.32       66.46      1.81 o 
  14   2   3       10.43       11.23      1.35 o 
  15   2   3        3.12        3.60      1.27 o 
  16   2   3       26.63       32.05      1.80 o 
  17   2   3        1.55        1.95      1.38 o 
  18   2   3       13.00       16.66      2.37 o 
  19   2   3       94.26      104.44      3.12 o 
   1   3   3       34.65       32.24      1.19 o 
   2   3   3       37.49       39.14      1.29 o 
   3   3   3       52.94       72.27      1.46 o 
   4   3   3       54.16       56.58      1.29 o 
   5   3   3      173.12      176.11      2.05 o 
   6   3   3      309.60      342.88      2.89 o 
   7   3   3      240.91      236.96      2.52 o 
   8   3   3      106.42      105.88      2.32 o 
   9   3   3      262.39      269.64      3.09 o 
  10   3   3       80.33       87.44      2.12 o 
  11   3   3       52.57       46.29      1.85 o 
  12   3   3        2.40        4.17      1.53 o 
  13   3   3       61.90       60.37      2.17 o 
  14   3   3       27.14       26.34      1.73 o 
  15   3   3       15.28       15.95      1.68 o 
  16   3   3       33.64       33.55      2.33 o 
   1   4   3       14.69       14.89      1.45 o 
   2   4   3       27.13       24.87      1.71 o 
   3   4   3       15.62       14.08      1.55 o 
   4   4   3        2.02        2.83      1.45 o 
   5   4   3        1.88        1.67      1.44 o 
   6   4   3       20.91       29.70      2.00 o 
   7   4   3      400.91      380.06      4.79 o 
   8   4   3      407.66      374.36      4.78 o 
   9   4   3       47.23       43.60      2.32 o 
  10   4   3       40.35       32.66      2.27 o 
  11   4   3       16.18       13.63      3.19 o 
   0   0   4      324.29      345.44      4.51 o 
   2   0   4      115.84      114.57      1.40 o 
   4   0   4     1747.64     1616.96      7.56 o 
   6   0   4     2401.97     2457.40     11.44 o 
   8   0   4     3838.50     4127.05     18.12 o 
  10   0   4      338.00      312.02      2.57 o 
  12   0   4       42.10       42.52      1.33 o 
  14   0   4       13.59       13.55      1.34 o 
  16   0   4       22.43       25.60      1.58 o 
  18   0   4        0.34        1.30      1.60 o 
  20   0   4       13.44       19.74      2.69 o 
   0   1   4      499.60      454.10      2.79 o 
   1   1   4      276.21      259.66      1.35 o 
   2   1   4      425.46      404.84      1.84 o 
   3   1   4       45.95       53.59      0.73 o 
   4   1   4      438.27      448.47      1.89 o 
   5   1   4      173.19      167.38      1.21 o 
   6   1   4       77.32       81.81      0.93 o 
   7   1   4       35.14       44.00      0.82 o 
   8   1   4        8.14        7.13      0.62 o 
   9   1   4      443.74      441.01      2.59 o 
  10   1   4     1263.16     1298.46      6.07 o 
  11   1   4      262.91      274.99      2.04 o 
  12   1   4        6.76        6.47      0.76 o 
  13   1   4       57.47       59.13      1.23 o 
  14   1   4        9.68        8.61      1.00 o 
  15   1   4       35.16       36.52      1.31 o 
  16   1   4       21.82       22.97      1.38 o 
  17   1   4       18.63       20.02      1.41 o 
  18   1   4        8.16        8.40      1.39 o 
  19   1   4        6.52        7.87      1.48 o 
  20   1   4       21.50       30.59      1.86 o 
   0   2   4      296.24      276.02      2.90 o 
   1   2   4       33.51       33.37      0.91 o 
   2   2   4       98.82      105.84      1.33 o 
   3   2   4      303.85      325.09      2.11 o 
   4   2   4      129.16      143.27      1.46 o 
   5   2   4        4.56        8.45      0.68 o 
   6   2   4       37.36       39.18      0.88 o 
   7   2   4       46.86       48.68      0.99 o 
   8   2   4       37.41       39.78      1.05 o 
   9   2   4       45.05       43.12      1.27 o 
  10   2   4        4.35        3.53      0.96 o 
  11   2   4        2.79        3.08      1.02 o 
  12   2   4      131.70      130.56      2.12 o 
  13   2   4       31.40       33.38      1.45 o 
  14   2   4       24.19       27.20      1.40 o 
  15   2   4       17.70       20.47      1.55 o 
  16   2   4       15.42       16.70      1.57 o 
  17   2   4        5.13        5.68      1.49 o 
  18   2   4        8.96       12.75      1.56 o 
  19   2   4        2.73        5.04      1.68 o 
   0   3   4      146.04      156.37      2.85 o 
   1   3   4       17.96       22.84      1.12 o 
   2   3   4       54.82       59.31      1.67 o 
   3   3   4       16.72       19.31      1.13 o 
   4   3   4        2.57        2.21      0.80 o 
   5   3   4      132.05      127.95      1.94 o 
   6   3   4       27.66       26.77      1.23 o 
   7   3   4       53.96       62.25      1.60 o 
   8   3   4       21.32       22.94      1.42 o 
   9   3   4        7.84        8.49      1.29 o 
  10   3   4      103.46       93.30      2.18 o 
  11   3   4       27.25       25.27      1.50 o 
  12   3   4        3.20        0.85      1.28 o 
  13   3   4        8.35        7.68      1.44 o 
  14   3   4       35.06       32.21      1.94 o 
  15   3   4       32.37       30.91      1.93 o 
  16   3   4        0.95        3.43      1.89 o 
   0   4   4        8.90       10.87      2.29 o 
   1   4   4       21.41       21.26      1.51 o 
   2   4   4        4.94        4.82      1.33 o 
   3   4   4        1.78        1.10      1.32 o 
   4   4   4        9.68        9.46      1.64 o 
   5   4   4        3.73        3.94      1.51 o 
   6   4   4      154.05      147.89      3.05 o 
   7   4   4       58.08       62.68      2.38 o 
   8   4   4      171.45      177.52      3.48 o 
   9   4   4      106.45       97.22      2.93 o 
  10   4   4       15.57       14.36      2.17 o 
   2   0   5      648.27      651.74      3.58 o 
   4   0   5      978.64      927.44      4.81 o 
   6   0   5      211.58      214.55      1.85 o 
   8   0   5     1408.83     1438.98      8.46 o 
  10   0   5       78.37       85.49      1.70 o 
  12   0   5      249.54      254.50      2.61 o 
  14   0   5        0.70       -0.57      0.97 o 
  16   0   5       70.13       71.97      2.42 o 
  18   0   5        9.70        5.63      1.76 o 
  20   0   5       11.17       10.40      2.12 o 
   1   1   5       13.16       14.85      0.51 o 
   2   1   5      227.65      216.99      1.30 o 
   3   1   5      254.85      232.74      1.36 o 
   4   1   5      302.35      321.40      1.55 o 
   5   1   5      111.32      129.51      1.00 o 
   6   1   5     1396.42     1445.90      5.20 o 
   7   1   5      422.67      431.25      2.32 o 
   8   1   5      125.90      129.96      1.31 o 
   9   1   5       16.15       17.04      0.72 o 
  10   1   5       54.32       56.94      1.13 o 
  11   1   5       66.60       71.06      1.23 o 
  12   1   5        4.67        3.64      0.72 o 
  13   1   5        5.40        3.76      0.83 o 
  14   1   5      143.50      135.19      2.12 o 
  15   1   5        5.32        5.34      1.11 o 
  16   1   5        5.42        4.30      1.19 o 
  17   1   5        7.58       10.26      1.30 o 
  18   1   5       21.47       24.46      1.63 o 
  19   1   5        0.62        2.84      1.52 o 
  20   1   5       13.39       17.32      2.19 o 
   1   2   5       54.16       54.52      1.10 o 
   2   2   5      157.91      174.66      1.60 o 
   3   2   5       65.06       68.51      1.19 o 
   4   2   5      890.88      913.33      4.45 o 
   5   2   5       83.64       88.09      1.23 o 
   6   2   5       22.57       22.80      0.75 o 
   7   2   5        9.98        8.77      0.80 o 
   8   2   5       69.25       75.36      1.38 o 
   9   2   5       24.07       23.25      0.97 o 
  10   2   5       96.53       91.97      1.65 o 
  11   2   5       32.21       31.06      1.30 o 
  12   2   5      200.23      189.89      2.46 o 
  13   2   5      157.97      137.33      2.38 o 
  14   2   5       45.63       45.46      1.76 o 
  15   2   5        4.52        5.34      1.30 o 
  16   2   5       31.05       32.85      1.81 o 
  17   2   5       23.81       24.38      1.73 o 
  18   2   5       33.15       37.13      2.16 o 
   1   3   5       74.46       76.74      1.77 o 
   2   3   5       80.48       81.09      1.83 o 
   3   3   5        2.84        3.05      1.04 o 
   4   3   5       62.61       67.91      1.64 o 
   5   3   5       30.01       34.24      1.33 o 
   6   3   5       80.16       89.19      1.92 o 
   7   3   5      107.71      103.45      2.05 o 
   8   3   5        0.11        0.30      1.14 o 
   9   3   5       48.80       47.31      1.71 o 
  10   3   5       65.17       64.76      1.93 o 
  11   3   5       90.89       84.41      2.21 o 
  12   3   5        6.57        5.75      1.33 o 
  13   3   5       23.30       17.92      1.64 o 
  14   3   5      105.35       97.38      2.73 o 
  15   3   5        6.38        5.41      1.53 o 
   1   4   5       35.38       34.58      1.90 o 
   2   4   5        4.00        2.23      1.29 o 
   3   4   5       21.24       20.05      1.73 o 
   4   4   5        0.57        0.34      1.48 o 
   5   4   5        1.60        0.54      1.44 o 
   6   4   5       12.12       15.59      1.70 o 
   7   4   5      107.80       93.48      2.69 o 
   8   4   5       66.73       54.98      2.39 o 
   9   4   5       14.75       17.48      2.42 o 
  10   4   5       12.23       14.17      2.83 o 
   0   0   6     4349.03     4259.20     50.83 o 
   2   0   6      306.75      324.43      2.44 o 
   4   0   6      186.44      156.92      2.00 o 
   6   0   6      130.36      119.39      1.49 o 
   8   0   6        8.59       17.29      1.32 o 
  10   0   6      185.84      190.31      2.40 o 
  12   0   6      178.47      178.10      2.67 o 
  14   0   6       74.39       70.16      2.56 o 
  16   0   6       33.30       36.29      2.20 o 
  18   0   6       26.84       32.02      2.27 o 
  20   0   6       88.19       91.59      3.70 o 
   0   1   6     1296.96     1335.28      6.10 o 
   1   1   6      514.17      496.30      2.04 o 
   2   1   6      605.28      576.99      2.31 o 
   3   1   6       37.95       42.39      0.75 o 
   4   1   6       14.38       17.37      0.58 o 
   5   1   6      316.67      284.04      1.63 o 
   6   1   6       58.15       66.84      0.91 o 
   7   1   6       32.32       35.92      0.84 o 
   8   1   6       21.03       21.33      0.81 o 
   9   1   6       61.87       62.26      1.19 o 
  10   1   6      111.27      112.27      1.61 o 
  11   1   6       19.05       21.26      0.98 o 
  12   1   6        5.27        5.47      0.85 o 
  13   1   6       17.67       17.88      1.15 o 
  14   1   6      194.62      166.31      2.22 o 
  15   1   6       70.98       62.37      1.76 o 
  16   1   6       16.45       16.33      1.39 o 
  17   1   6       17.32       19.01      1.46 o 
  18   1   6       85.85       86.55      2.47 o 
  19   1   6        4.45        3.28      1.42 o 
  20   1   6       30.81       28.53      2.27 o 
   0   2   6      336.83      335.92      3.11 o 
   1   2   6       25.32       26.17      1.00 o 
   2   2   6      170.94      182.83      1.76 o 
   3   2   6       92.18       90.44      1.32 o 
   4   2   6      392.96      410.36      2.50 o 
   5   2   6       71.39       75.62      1.22 o 
   6   2   6       22.66       27.21      0.84 o 
   7   2   6       25.19       25.48      0.99 o 
   8   2   6       87.90       91.86      1.54 o 
   9   2   6       23.38       26.01      1.03 o 
  10   2   6        9.57        8.09      1.17 o 
  11   2   6       35.87       30.54      1.40 o 
  12   2   6      277.02      241.80      2.72 o 
  13   2   6       26.78       18.88      1.37 o 
  14   2   6       29.91       26.55      1.48 o 
  15   2   6        0.09       -1.18      1.18 o 
  16   2   6        9.95        7.13      1.46 o 
  17   2   6        8.03       10.26      1.50 o 
  18   2   6       77.78       87.01      2.91 o 
   0   3   6       71.71       72.87      2.47 o 
   1   3   6       85.39       84.60      1.87 o 
   2   3   6      152.22      155.07      2.20 o 
   3   3   6       22.32       32.45      1.65 o 
   4   3   6       59.62       57.89      1.69 o 
   5   3   6       29.98       28.01      1.28 o 
   6   3   6      129.07      138.10      2.03 o 
   7   3   6       10.12       10.89      1.22 o 
   8   3   6       15.51       16.63      1.38 o 
   9   3   6       17.19       14.49      1.34 o 
  10   3   6       33.57       37.87      1.64 o 
  11   3   6        1.74        1.61      1.20 o 
  12   3   6       20.37       20.50      1.64 o 
  13   3   6       33.30       30.20      1.79 o 
  14   3   6       39.05       31.06      1.99 o 
  15   3   6       71.32       79.19      4.37 o 
   0   4   6      176.52      170.09      4.13 o 
   1   4   6       52.54       48.86      1.96 o 
   2   4   6       31.15       29.32      1.79 o 
   3   4   6        8.26        5.87      1.54 o 
   4   4   6        1.00        0.88      1.45 o 
   5   4   6        7.11        6.32      1.54 o 
   6   4   6        6.09        6.11      1.53 o 
   7   4   6       18.77       19.69      2.05 o 
   8   4   6       12.33       10.43      1.96 o 
   9   4   6       43.16       38.20      2.69 o 
   2   0   7     1812.15     1792.84      9.03 o 
   4   0   7      573.96      541.78      3.79 o 
   6   0   7       27.20       29.33      1.11 o 
   8   0   7       74.54       75.04      1.70 o 
  10   0   7      124.22      117.66      2.00 o 
  12   0   7       64.19       57.35      1.83 o 
  14   0   7      175.58      150.04      2.97 o 
  16   0   7      651.24      572.70      6.93 o 
  18   0   7       46.20       44.73      2.51 o 
  20   0   7       12.57       10.64      2.59 o 
   1   1   7      400.83      429.74      2.07 o 
   2   1   7     1209.69     1245.84      4.48 o 
   3   1   7      105.12      103.64      1.19 o 
   4   1   7       30.64       34.32      0.74 o 
   5   1   7       78.90       71.75      0.97 o 
   6   1   7      107.24       94.98      1.31 o 
   7   1   7      254.15      238.57      1.75 o 
   8   1   7      121.32      110.37      1.26 o 
   9   1   7       22.99       23.45      0.92 o 
  10   1   7        2.85        3.93      0.73 o 
  11   1   7        1.50        0.20      0.81 o 
  12   1   7       68.75       59.69      1.48 o 
  13   1   7       67.98       54.89      1.52 o 
  14   1   7       26.04       25.72      1.38 o 
  15   1   7       14.86       13.23      1.26 o 
  16   1   7       99.65       84.03      2.13 o 
  17   1   7        9.26       13.50      1.38 o 
  18   1   7       86.11       76.15      2.26 o 
  19   1   7       46.09       44.21      2.02 o 
   1   2   7       80.66       80.31      1.36 o 
   2   2   7       34.62       40.96      1.04 o 
   3   2   7      116.99      116.50      1.45 o 
   4   2   7      278.97      285.49      2.20 o 
   5   2   7      184.46      183.77      1.72 o 
   6   2   7       35.78       36.98      0.96 o 
   7   2   7       16.54       18.54      0.94 o 
   8   2   7       22.36       24.70      1.02 o 
   9   2   7       31.70       28.90      1.15 o 
  10   2   7       25.03       30.27      1.28 o 
  11   2   7        4.23        4.18      1.03 o 
  12   2   7        3.39        2.08      1.14 o 
  13   2   7        5.94        6.39      1.23 o 
  14   2   7        9.70       10.89      1.40 o 
  15   2   7        7.09        8.77      1.49 o 
  16   2   7       11.05        8.24      1.48 o 
  17   2   7        1.01        0.80      1.43 o 
  18   2   7       34.63       29.87      2.24 o 
   1   3   7      107.79      111.78      2.22 o 
   2   3   7      104.15      115.04      2.11 o 
   3   3   7       92.35      100.21      2.01 o 
   4   3   7        5.72        5.99      1.16 o 
   5   3   7        3.17        1.73      1.03 o 
   6   3   7       22.15       21.93      1.31 o 
   7   3   7        1.84        3.30      1.12 o 
   8   3   7       18.27       17.24      1.45 o 
   9   3   7       30.78       32.36      1.62 o 
  10   3   7       16.76       15.36      1.41 o 
  11   3   7        1.58        2.80      1.37 o 
  12   3   7        0.13        2.98      1.36 o 
  13   3   7        1.64        1.20      1.42 o 
  14   3   7        2.98        0.91      1.56 o 
   1   4   7      137.92      151.60      3.15 o 
   2   4   7       71.13       71.00      2.42 o 
   3   4   7        8.36        6.91      1.77 o 
   4   4   7        0.68        0.37      1.45 o 
   5   4   7        4.69        5.16      1.83 o 
   6   4   7        8.16        8.04      1.51 o 
   7   4   7       21.33       22.85      1.89 o 
   8   4   7        0.80        3.82      1.88 o 
   0   0   8     3637.30     4053.31     35.78 o 
   2   0   8      505.53      546.39      4.01 o 
   4   0   8       16.61       20.28      1.01 o 
   6   0   8       79.64       75.66      2.11 o 
   8   0   8       29.94       27.51      1.17 o 
  10   0   8       98.49      103.17      1.95 o 
  12   0   8       89.91       80.00      2.09 o 
  14   0   8      126.94      112.68      2.75 o 
  16   0   8       21.05       25.31      2.10 o 
  18   0   8       26.08       25.99      2.22 o 
   0   1   8      165.93      168.55      1.82 o 
   1   1   8       24.20       25.40      0.74 o 
   2   1   8      201.59      214.73      1.47 o 
   3   1   8      476.15      485.56      2.46 o 
   4   1   8       51.45       63.66      0.96 o 
   5   1   8       73.75       72.22      1.03 o 
   6   1   8       13.94       15.97      0.70 o 
   7   1   8       36.73       39.78      0.93 o 
   8   1   8       11.37       13.60      0.72 o 
   9   1   8       40.41       37.15      0.93 o 
  10   1   8      107.87      108.88      1.55 o 
  11   1   8       38.14       31.74      1.28 o 
  12   1   8       51.48       40.24      1.36 o 
  13   1   8      108.02       93.38      1.96 o 
  14   1   8       60.94       52.21      1.68 o 
  15   1   8       22.01       17.96      1.37 o 
  16   1   8       61.09       56.82      1.89 o 
  17   1   8       25.82       26.85      1.57 o 
  18   1   8       46.53       40.69      2.13 o 
  19   1   8       25.64       38.51      2.89 o 
   0   2   8       42.80       47.90      1.75 o 
   1   2   8       38.79       40.72      1.16 o 
   2   2   8       19.22       19.88      0.94 o 
   3   2   8        6.54        8.26      0.80 o 
   4   2   8      255.45      249.35      2.09 o 
   5   2   8      295.08      301.70      2.38 o 
   6   2   8       10.20       10.30      0.84 o 
   7   2   8       14.01       15.30      0.91 o 
   8   2   8       38.71       40.72      1.27 o 
   9   2   8       38.00       38.46      1.36 o 
  10   2   8       29.77       27.18      1.26 o 
  11   2   8      176.87      177.14      2.47 o 
  12   2   8       18.51       19.10      1.52 o 
  13   2   8        0.30       -0.83      1.20 o 
  14   2   8        5.34        1.86      1.28 o 
  15   2   8        4.72        6.01      1.35 o 
  16   2   8        3.30        0.80      1.42 o 
  17   2   8        2.05        4.02      1.57 o 
   0   3   8       10.33       10.22      1.64 o 
   1   3   8       90.28       93.99      1.95 o 
   2   3   8      103.60      112.03      2.05 o 
   3   3   8      216.06      227.97      2.76 o 
   4   3   8        9.38       12.00      1.23 o 
   5   3   8       24.03       27.10      1.52 o 
   6   3   8        5.91        4.87      1.16 o 
   7   3   8       87.54       87.39      2.17 o 
   8   3   8       39.42       41.67      1.76 o 
   9   3   8       17.89       18.83      1.55 o 
  10   3   8        5.22        2.04      1.34 o 
  11   3   8       20.59       21.88      1.64 o 
  12   3   8       90.21       87.55      2.43 o 
  13   3   8       82.50       78.53      2.62 o 
  14   3   8       31.17       29.52      2.95 o 
   0   4   8      560.31      582.90     10.59 o 
   1   4   8       57.78       63.07      2.24 o 
   2   4   8       33.80       32.68      2.08 o 
   3   4   8        3.32        1.39      1.87 o 
   4   4   8       11.23       14.88      1.75 o 
   5   4   8       19.57       20.47      1.84 o 
   6   4   8        3.67        3.13      1.60 o 
   7   4   8        9.74        6.32      1.95 o 
   2   0   9       58.91       58.38      1.41 o 
   4   0   9       83.22       70.08      1.53 o 
   6   0   9      304.19      295.76      3.35 o 
   8   0   9       77.24       69.68      1.62 o 
  10   0   9       17.34       17.27      1.22 o 
  12   0   9       10.55       15.20      1.57 o 
  14   0   9       77.74       73.60      2.48 o 
  16   0   9       70.79       56.96      2.95 o 
  18   0   9        8.53       10.41      2.14 o 
   1   1   9       17.85       23.38      0.69 o 
   2   1   9      112.79      127.32      1.37 o 
   3   1   9      225.90      233.15      1.89 o 
   4   1   9      158.48      157.32      1.37 o 
   5   1   9       48.13       39.86      0.81 o 
   6   1   9      295.95      277.93      2.01 o 
   7   1   9      223.58      217.73      1.82 o 
   8   1   9      200.63      207.01      1.77 o 
   9   1   9       14.74       18.45      0.87 o 
  10   1   9       19.72       22.22      0.96 o 
  11   1   9       30.75       33.48      1.42 o 
  12   1   9       15.87       17.26      1.31 o 
  13   1   9       45.47       49.35      1.71 o 
  14   1   9       18.39       14.16      1.30 o 
  15   1   9        1.74        0.70      1.15 o 
  16   1   9       10.45       10.58      1.58 o 
  17   1   9        0.63        1.89      1.88 o 
  18   1   9        4.92        1.98      2.59 o 
   1   2   9       38.05       40.84      1.30 o 
   2   2   9        9.50        8.44      0.95 o 
   3   2   9      219.28      207.76      2.00 o 
   4   2   9      223.83      211.06      2.08 o 
   5   2   9      665.47      687.00      4.75 o 
   6   2   9      124.52      117.34      1.72 o 
   7   2   9      115.17      117.71      1.76 o 
   8   2   9       37.70       41.90      1.40 o 
   9   2   9       85.27       80.67      1.85 o 
  10   2   9       96.05      101.08      2.01 o 
  11   2   9      158.97      164.63      2.45 o 
  12   2   9       83.70       82.87      2.14 o 
  13   2   9       15.91       15.22      1.45 o 
  14   2   9       14.41       10.88      1.41 o 
  15   2   9       18.43       16.71      2.04 o 
  16   2   9        2.54       -0.45      1.66 o 
   1   3   9       49.20       51.99      1.68 o 
   2   3   9      169.72      175.29      2.45 o 
   3   3   9      244.38      246.10      2.91 o 
   4   3   9      136.50      147.10      2.46 o 
   5   3   9       21.81       19.07      1.36 o 
   6   3   9       31.61       31.71      1.50 o 
   7   3   9      118.05      124.56      2.46 o 
   8   3   9       55.30       56.56      2.23 o 
   9   3   9       60.72       65.98      2.16 o 
  10   3   9        4.20        5.47      1.41 o 
  11   3   9       35.88       39.59      2.21 o 
  12   3   9       24.77       24.87      1.76 o 
  13   3   9      183.12      190.80      5.51 o 
   1   4   9      209.70      204.09      3.91 o 
   2   4   9       22.07       22.74      1.83 o 
   3   4   9        9.16        9.60      1.84 o 
   4   4   9        9.43        8.87      1.66 o 
   5   4   9        2.12        4.06      1.55 o 
   0   0  10      159.07      162.78      5.56 o 
   2   0  10       94.15       88.99      2.22 o 
   4   0  10       33.14       28.39      1.19 o 
   6   0  10      708.33      639.16      7.18 o 
   8   0  10     1568.85     1507.23     12.14 o 
  10   0  10      466.93      451.47      4.92 o 
  12   0  10       45.28       37.05      2.01 o 
  14   0  10        1.08        1.15      1.89 o 
  16   0  10        3.21        1.77      1.94 o 
  18   0  10       29.62       34.50      4.12 o 
   0   1  10      115.60      119.98      1.73 o 
   1   1  10       12.67       11.56      0.63 o 
   2   1  10       21.59       19.10      0.69 o 
   3   1  10       83.68       79.24      1.25 o 
   4   1  10      151.41      144.54      1.51 o 
   5   1  10      275.74      255.75      1.75 o 
   6   1  10      281.73      262.24      1.97 o 
   7   1  10       92.70       83.05      1.36 o 
   8   1  10      328.72      328.45      2.42 o 
   9   1  10      556.83      531.26      3.84 o 
  10   1  10      639.05      609.72      4.23 o 
  11   1  10      110.72      110.41      2.07 o 
  12   1  10       10.35       12.12      1.26 o 
  13   1  10       28.09       26.96      1.72 o 
  14   1  10       18.65       11.03      1.46 o 
  15   1  10        7.29        8.87      1.51 o 
  16   1  10        2.42        5.40      1.59 o 
  17   1  10        5.52        7.87      1.64 o 
   0   2  10       92.29       95.26      2.31 o 
   1   2  10       40.21       42.34      1.26 o 
   2   2  10       14.20       14.31      1.04 o 
   3   2  10      208.06      193.59      2.33 o 
   4   2  10      176.03      169.07      2.02 o 
   5   2  10      243.24      234.04      2.36 o 
   6   2  10      119.12      117.92      1.83 o 
   7   2  10        0.73       -0.12      0.97 o 
   8   2  10       15.61       14.85      1.23 o 
   9   2  10       35.56       44.02      1.55 o 
  10   2  10      102.45      106.08      2.07 o 
  11   2  10      316.16      305.94      3.39 o 
  12   2  10       79.55       89.07      2.56 o 
  13   2  10       94.39       84.98      2.52 o 
  14   2  10       31.46       31.59      2.01 o 
  15   2  10       12.31       14.82      1.79 o 
  16   2  10        1.27        4.90      3.87 o 
   0   3  10       63.50       59.27      2.40 o 
   1   3  10       62.43       61.60      1.81 o 
   2   3  10      145.25      147.25      2.96 o 
   3   3  10      114.11      110.56      2.70 o 
   4   3  10        6.00        6.87      1.21 o 
   5   3  10       11.82        8.45      1.23 o 
   6   3  10       33.90       37.32      1.63 o 
   7   3  10       32.85       28.46      1.70 o 
   8   3  10       37.03       39.55      1.85 o 
   9   3  10       25.97       20.96      1.62 o 
  10   3  10       12.23        8.84      1.72 o 
  11   3  10        2.52        5.62      1.70 o 
  12   3  10       23.96       20.39      2.57 o 
   0   4  10       90.04       85.35      3.46 o 
   1   4  10        5.17        7.93      1.52 o 
   2   4  10        2.64        6.84      2.74 o 
   2   0  11       75.82       79.10      2.45 o 
   4   0  11       60.40       61.43      1.59 o 
   6   0  11     1002.80      957.01      9.61 o 
   8   0  11     2558.30     2450.27     18.22 o 
  10   0  11      422.50      415.96      5.96 o 
  12   0  11      120.63      118.77      3.23 o 
  14   0  11        9.73        7.41      2.58 o 
  16   0  11       25.85       23.45      2.67 o 
   1   1  11       32.04       32.57      0.84 o 
   2   1  11        0.72        1.55      0.64 o 
   3   1  11       79.43       77.18      1.57 o 
   4   1  11       92.36       91.64      1.52 o 
   5   1  11      539.63      515.28      3.66 o 
   6   1  11      773.48      737.23      4.76 o 
   7   1  11      487.86      475.86      3.25 o 
   8   1  11      326.38      320.47      2.92 o 
   9   1  11      103.44      104.02      2.17 o 
  10   1  11       36.04       34.45      1.73 o 
  11   1  11      131.84      142.97      2.67 o 
  12   1  11      151.80      137.70      2.81 o 
  13   1  11       26.78       21.96      1.67 o 
  14   1  11       20.58       18.69      1.59 o 
  15   1  11       13.53       13.52      1.64 o 
  16   1  11        7.65        8.68      1.68 o 
  17   1  11        2.90        2.14      1.88 o 
   1   2  11        4.13        3.33      0.97 o 
   2   2  11       32.03       33.74      1.27 o 
   3   2  11      117.16      116.95      1.94 o 
   4   2  11       56.32       58.38      1.72 o 
   5   2  11       88.11       87.43      1.69 o 
   6   2  11       36.35       32.17      1.24 o 
   7   2  11       35.17       38.35      1.47 o 
   8   2  11       20.51       18.95      1.33 o 
   9   2  11        2.24        0.09      1.34 o 
  10   2  11       44.56       48.73      1.97 o 
  11   2  11      125.39      116.44      3.16 o 
  12   2  11      144.37      134.28      3.04 o 
  13   2  11      109.48      113.44      2.91 o 
  14   2  11       43.44       37.18      2.11 o 
  15   2  11       17.25       15.97      2.56 o 
   1   3  11       62.68       68.38      2.04 o 
   2   3  11        4.69        3.79      1.15 o 
   3   3  11        5.71        5.29      1.30 o 
   4   3  11       13.09       14.63      1.95 o 
   5   3  11       50.85       60.27      1.87 o 
   6   3  11        4.52        3.43      1.60 o 
   7   3  11        4.50        4.95      1.53 o 
   8   3  11       18.15       16.53      2.09 o 
   9   3  11       10.90        9.00      1.89 o 
  10   3  11       25.69       29.71      2.13 o 
  11   3  11        3.17        2.67      2.31 o 
   0   0  12       94.18       99.95      3.94 o 
   2   0  12       27.87       23.53      1.17 o 
   4   0  12       42.52       46.50      1.65 o 
   6   0  12      615.39      610.21      6.63 o 
   8   0  12      686.24      669.31      7.79 o 
  10   0  12      270.00      266.36      5.03 o 
  12   0  12       56.72       60.30      2.72 o 
  14   0  12       27.00       29.18      2.62 o 
  16   0  12       13.83       12.25      2.31 o 
   0   1  12        4.72        4.90      0.82 o 
   1   1  12       11.68       11.79      0.86 o 
   2   1  12       75.05       78.00      1.70 o 
   3   1  12       91.04       93.54      1.52 o 
   4   1  12      214.27      207.00      2.12 o 
   5   1  12      143.45      149.65      2.22 o 
   6   1  12       97.36       99.13      2.02 o 
   7   1  12       32.72       35.67      1.46 o 
   8   1  12       57.03       55.29      1.81 o 
   9   1  12      108.52      114.01      2.50 o 
  10   1  12      467.08      468.05      4.49 o 
  11   1  12      227.61      229.12      3.35 o 
  12   1  12       77.09       77.84      2.29 o 
  13   1  12        8.91       12.96      1.72 o 
  14   1  12        0.25        0.82      1.42 o 
  15   1  12       26.21       25.88      1.97 o 
  16   1  12        0.62        2.02      1.85 o 
   0   2  12        6.15        4.53      1.42 o 
   1   2  12      133.10      137.15      2.36 o 
   2   2  12      169.07      172.03      2.17 o 
   3   2  12      371.05      383.69      3.21 o 
   4   2  12      123.69      124.22      1.97 o 
   5   2  12        6.65        5.62      1.10 o 
   6   2  12       58.75       53.65      1.94 o 
   7   2  12       25.39       25.00      1.54 o 
   8   2  12       28.77       32.77      2.19 o 
   9   2  12        9.11       10.81      1.57 o 
  10   2  12        8.04        8.98      1.53 o 
  11   2  12       14.78       14.76      1.74 o 
  12   2  12       74.87       75.35      2.58 o 
  13   2  12      121.63      136.03      3.32 o 
  14   2  12       29.45       26.68      2.63 o 
   0   3  12      322.90      336.13      7.05 o 
   1   3  12       31.14       36.33      1.68 o 
   2   3  12       19.63       19.79      1.39 o 
   3   3  12        6.66        4.87      1.32 o 
   4   3  12       15.22       16.63      1.52 o 
   5   3  12        4.40        4.53      1.39 o 
   6   3  12        9.50       12.54      1.59 o 
   7   3  12        0.52       -0.02      1.57 o 
   8   3  12        9.30        9.95      2.13 o 
   9   3  12       13.05       18.19      2.11 o 
   2   0  13        3.37        3.08      1.39 o 
   4   0  13       97.23       91.98      2.42 o 
   6   0  13      140.02      147.49      3.44 o 
   8   0  13       63.68       66.21      2.74 o 
  10   0  13       49.47       46.56      2.54 o 
  12   0  13       19.04       20.33      2.59 o 
  14   0  13       20.91       28.69      2.92 o 
   1   1  13       38.30       32.57      1.24 o 
   2   1  13        5.41        4.07      0.97 o 
   3   1  13       35.41       37.71      1.35 o 
   4   1  13      128.00      125.10      2.04 o 
   5   1  13      105.83      114.40      2.09 o 
   6   1  13       81.55       80.88      2.01 o 
   7   1  13       61.66       60.24      1.92 o 
   8   1  13        3.35        1.77      1.22 o 
   9   1  13       19.18       20.41      1.63 o 
  10   1  13       62.81       66.40      2.17 o 
  11   1  13       17.13       18.80      1.62 o 
  12   1  13       29.71       28.42      1.77 o 
  13   1  13       19.78       24.67      2.01 o 
  14   1  13       26.61       35.12      2.06 o 
  15   1  13       15.86       18.17      2.48 o 
   1   2  13       24.75       27.54      1.38 o 
   2   2  13       76.77       75.18      2.03 o 
   3   2  13      185.98      190.98      2.62 o 
   4   2  13      108.60      109.50      2.20 o 
   5   2  13       48.96       49.19      1.70 o 
   6   2  13       22.97       22.96      1.55 o 
   7   2  13        5.58        3.22      1.83 o 
   8   2  13        1.62        1.85      1.56 o 
   9   2  13       38.38       42.90      2.00 o 
  10   2  13        7.06        8.31      1.58 o 
  11   2  13       70.49       72.96      2.68 o 
  12   2  13       34.75       40.86      2.29 o 
   1   3  13      253.66      252.64      6.07 o 
   2   3  13       65.63       70.89      2.97 o 
   3   3  13       30.05       30.23      2.21 o 
   4   3  13        3.49        3.65      1.89 o 
   5   3  13       48.77       45.43      2.11 o 
   6   3  13       43.02       52.02      2.61 o 
   7   3  13        3.18        3.67      1.96 o 
   0   0  14      484.76      431.16      7.85 o 
   2   0  14       70.42       60.05      2.60 o 
   4   0  14       12.80       12.86      2.24 o 
   6   0  14       37.43       43.50      2.42 o 
   8   0  14       40.55       41.07      2.45 o 
  10   0  14       78.03       75.62      3.28 o 
  12   0  14       15.44       19.86      2.58 o 
  14   0  14       35.47       42.99      3.48 o 
   0   1  14       63.53       53.07      2.62 o 
   1   1  14       83.29       75.17      2.05 o 
   2   1  14       23.24       25.60      1.71 o 
   3   1  14       87.73       82.55      2.34 o 
   4   1  14       33.89       30.59      1.68 o 
   5   1  14        2.85        2.96      1.56 o 
   6   1  14        6.78        6.14      1.29 o 
   7   1  14        4.56        6.11      1.58 o 
   8   1  14       23.73       22.26      1.66 o 
   9   1  14       10.40       11.57      1.54 o 
  10   1  14        4.19        5.62      1.46 o 
  11   1  14       19.53       18.55      1.86 o 
  12   1  14        2.08        3.95      1.51 o 
  13   1  14       27.00       32.30      1.86 o 
   0   2  14        5.95        3.93      1.89 o 
   1   2  14       16.57       11.56      1.41 o 
   2   2  14       27.82       27.26      2.21 o 
   3   2  14       82.03       78.04      2.23 o 
   4   2  14        4.59        3.55      1.48 o 
   5   2  14        5.08        4.16      1.70 o 
   6   2  14       16.49       19.21      2.05 o 
   7   2  14        4.08        2.71      1.59 o 
   8   2  14       11.23       16.68      1.78 o 
   9   2  14        2.06        1.08      1.43 o 
  10   2  14        7.64        8.55      1.61 o 
  11   2  14       29.05       30.27      2.45 o 
   0   3  14      169.89      178.06      8.14 o 
   1   3  14       28.58       28.35      2.19 o 
   2   3  14       21.94       24.74      2.08 o 
   3   3  14        1.93        1.16      2.22 o 
   4   3  14        0.44       -0.59      2.17 o 
   5   3  14       24.31       21.21      3.22 o 
   2   0  15      286.16      244.54      4.90 o 
   4   0  15        4.99        5.98      2.15 o 
   6   0  15        2.98        6.52      2.28 o 
   8   0  15       30.73       29.16      2.73 o 
  10   0  15        1.58        4.19      2.26 o 
  12   0  15       24.46       28.08      3.47 o 
   1   1  15       98.27       84.91      2.20 o 
   2   1  15       41.01       35.51      1.86 o 
   3   1  15        5.48        4.06      1.41 o 
   4   1  15       92.31       89.41      2.51 o 
   5   1  15       36.74       34.68      2.17 o 
   6   1  15       13.96       13.42      1.67 o 
   7   1  15        5.88        7.34      1.63 o 
   8   1  15        7.93        7.66      1.77 o 
   9   1  15       10.66       11.43      1.96 o 
  10   1  15        2.60        4.29      1.74 o 
  11   1  15        2.24        3.37      2.03 o 
  12   1  15        6.77       12.50      2.25 o 
   1   2  15       33.21       37.06      1.84 o 
   2   2  15        4.53        2.93      1.43 o 
   3   2  15        7.88        6.60      1.46 o 
   4   2  15       30.42       29.18      2.18 o 
   5   2  15       18.73       15.98      2.03 o 
   6   2  15        7.41       13.36      1.89 o 
   7   2  15        6.76        8.98      1.96 o 
   8   2  15       15.23       15.95      2.03 o 
   9   2  15        1.69        1.31      2.23 o 
   0   0  16      147.92      132.97      4.99 o 
   2   0  16       17.19       16.08      2.39 o 
   4   0  16        6.25        6.41      2.69 o 
   6   0  16        3.07        4.67      2.21 o 
   8   0  16        8.03       10.18      2.56 o 
  10   0  16       22.55       26.47      4.47 o 
   0   1  16       13.48       10.07      2.91 o 
   1   1  16       19.30       23.43      1.68 o 
   2   1  16       31.64       34.14      1.93 o 
   3   1  16       16.57       19.06      1.75 o 
   4   1  16       11.25       15.57      2.13 o 
   5   1  16        2.50        5.92      1.57 o 
   6   1  16        1.16        1.04      1.50 o 
   7   1  16        5.17        4.49      1.74 o 
   8   1  16       15.63       17.51      1.98 o 
   9   1  16        7.39        8.75      1.93 o 
  10   1  16        3.80        4.32      2.24 o 
   0   2  16       23.02       23.23      2.94 o 
   1   2  16        6.90        7.28      1.60 o 
   2   2  16       16.69       15.79      1.75 o 
   3   2  16        9.69        7.90      2.09 o 
   4   2  16       41.17       55.17      2.57 o 
   5   2  16       41.63       42.27      2.71 o 
   6   2  16       34.86       32.59      2.66 o 
   7   2  16        1.03        5.35      2.39 o 
   2   0  17       36.96       40.85      3.34 o 
   4   0  17       20.41       19.26      2.57 o 
   6   0  17       59.45       79.69      3.67 o 
   8   0  17       38.38       45.74      3.93 o 
   1   1  17        8.08       10.14      1.77 o 
   2   1  17       11.15        6.74      1.65 o 
   3   1  17       12.09        9.29      2.16 o 
   4   1  17       14.67       16.17      1.77 o 
   5   1  17        0.92        0.38      1.53 o 
   6   1  17       25.68       29.41      2.14 o 
   7   1  17       20.53       32.71      2.52 o 
   8   1  17       57.85       69.79      4.54 o 
   1   2  17        2.81        6.70      2.84 o 
   2   2  17        0.70        3.28      2.93 o 
   0   0  18       20.51       33.08      4.62 o 
   2   0  18        7.54       11.96      2.82 o 
   4   0  18       20.65       28.28      2.77 o 
   6   0  18       49.93       71.60      4.68 o 
   0   1  18       13.03        8.01      4.19 o 
   1   1  18        2.96        6.39      1.91 o 
   2   1  18        0.73       -1.94      1.94 o 
   3   1  18        0.78        1.64      2.00 o 
   4   1  18       10.68       12.17      2.06 o 
   5   1  18        7.92       10.96      2.21 o 
                                                 
